# Supplementary material for: Atractylenolide II Suppresses Glycolysis and Induces Apoptosis by Blocking the PADI3-ERK Signaling Pathway in Endometrial Cancer Cells
Source: Molecules. 2024 Feb 21;29(5):939. doi: 10.3390/molecules29050939 (PMC10934053; doi:10.3390/molecules29050939)
Supplement: Supplementary file 1 [file molecules-29-00939-s001.zip]

Archive with 1 entries (1 files):
- molecules-2835535-supplementary.pdf
